# Supplementary material for: Identification and Characterization of Onchocerca volvulus Heat Shock Protein 70 (OvHSP70) as Novel Diagnostic Marker of Onchocerciasis in Human Urine
Source: Pathogens. 2024 Mar 30;13(4):293. doi: 10.3390/pathogens13040293 (PMC11053476; doi:10.3390/pathogens13040293)
Supplement: Supplementary file 1 [file pathogens-13-00293-s001.zip]

Archive with 1 entries (1 files):
- pathogens-2868180-supplementary.pdf
